# Supplementary material for: Morphologies of Comb-like Polyacrylic Acid/Polyacrylate Copolymers as Functions of the Degree of Derivatization with n-C22H45 Side Chains
Source: Polymers (Basel). 2023 Dec 11;15(24):4663. doi: 10.3390/polym15244663 (PMC10748179; doi:10.3390/polym15244663)
Supplement: Supplementary file 1 [file polymers-15-04663-s001.zip]

Archive with 1 entries (1 files):
- polymers-2696907-supplementary.pdf
